# Supplementary material for: In Silico Analysis of Glutamate Receptors in Capsicum chinense: Structure, Evolution, and Molecular Interactions
Source: Plants (Basel). 2024 Mar 12;13(6):812. doi: 10.3390/plants13060812 (PMC10975470; doi:10.3390/plants13060812)
Supplement: Supplementary file 1 [file plants-13-00812-s001.zip]

Archive with 8 entries (8 files):
- Figura S1.tif
- Figura S4_Fam_II.tif
- Figura S4_Fam_III.tif
- Figura S4_Fam_IV.tif
- Figure S2.tif
- Figure S3.tif
- Figure S5.tif
- Supplemental Table.xlsx
