# Supplementary material for: In Silico Analysis of Glutamate Receptors in Capsicum chinense: Structure, Evolution, and Molecular Interactions
Source: Plants (Basel). 2024 Mar 12;13(6):812. doi: 10.3390/plants13060812 (PMC10975470; doi:10.3390/plants13060812)
Supplement: Supplementary file 1 [file plants-13-00812-s001.zip › Supplemental Table.xlsx]

## Sheet: Table S1
Table S1. Position of predicted domains CcGLRs
Protein ID	PBP1_GABAb_receptor_plant	GluR_Plant	NTD	S1	M1				M2				M3			S2	M4			CTD
					TMPRED	TMHMM	ALIGN		TMPRED	TMHMM	ALIGN		TMPRED	TMHMM	ALIGN		TMPRED	TMHMM	ALIGN
PHU20802.1	47-406	436-775	1-434	435-541	578-595	560-577	560-577		609-627	587-609	592-611		639-659	622-644	621-645	653-775	817-834		797-816	817-901
PHU26278.1	30-406	447-786	1-445	446-554	591-608	569-591	573-590		624-640	633-655	604-623		651-669	806-828	633-657	665-786	827-847		809-828	829-928
PHU20786.1	40-413	455-794	1-453	454-560	597-614	579-596	579-596		628-646	606-628	611-630		658-678	641-663	640-664	672-794	839-857	817-839	816-835	836-901
PHU20798.1	39-414	455-794	1-453	454-560	597-614	574-596	579-596		628-646	611-628	611-630		658-676	641-663	640-664	672-794	836-853	817-839	816-835	836-901
PHU20800.1	15-337	378-462	1-376	377-477
PHU14992.1	16-401	441-790	1-439	440-553	590-608	572-590	572-590		622-638	632-654	603-622		650-668	815-837	632-656	664-790	836-855		813-832	833-941
PHU14985.1	42-427	468-817	1-466	467-580	617-636	599-617	599-617		677-695	659-681	630-649		863-882	843-865	659-683	691-817			841-860	861-966
PHU14982.1	41-429	466-815	1-464	465-578	615-634	597-615	597-615		675-693	657-679	628-647		861-881	841-863	657-681	689-815			839-858	859-978
PHU14980.1	47-432	473-822	1-471	472-585	622-640	604-622	604-622		654-670	664-686	635-654		682-700	848-870	664-688	696-822	869-888		846-865	866-958
PHU14979.1	212-597	639-978	1-635	636-749	681-701	769-786	768-786		786-804	799-816	799-818		818-834	826-848	828-852	860-987	846-864	939-956	1008-1027	1028-1132
PHU08778.1	1-373	409-758	1-407	408-521	558-575	536-558	540-558		590-606	596-618	571-590		615-636	780-802	600-624	632-758	798-817		780-799	800-913
PHU24790.1	171-557	596-944	1-594	595-708	684-705	727-745	727-745		786-804	758-775	758-777		818-834	785-807	787-811	819-945	843-864	970-992	968-987	988-1112
PHU24792.1	31-414	456-803	1-454	455-568	605-623	587-605	587-605		638-654	618-635	618-637		665-683	645-667	647-671	679-804	847-869	829-851	827-846	847-971
PHU24793.1	1-374	412-760	1-410	411-523	601-619	542-560	542-560		634-650	599-621	573-592		661-679	785-807	602-626	634-760	845-866		783-802	803-915
PHU12201.1	31-421	464-805	1-462	463-569	605-623	588-605	587-605		665-685	650-672	618-637		698-719	828-850	647-671	679-805	847-866		828-847	848-907
PHU12202.1	50-439	481-824	1-479	480-587	623-641	601-623	605-623		655-671	662-684	636-655		683-701	846-865	665-689	697-824	863-883		846-865	866-943
PHU21095.1	48-437	481-822	1-479	480-587	623-641	601-623	605-623		655-671	666-688	636-655		683-701	844-866	665-689	697-822	864-882		844-863	864-945
PHU19527.1	63-453	494-603	1-492	493-600	636-654	614-636	618-636		669-687		649-669
PHU26821.1	35-428	469-811	1-467	468-575	611-629	594-611	593-611		671-690	650-672	624-643		853-869	833-855	653-677	685-811			833-852	853-936
AtGLR1.1					548-565	542-561	543-561		573-596	573-591	574-593		608-626	601-623	603-627		777-794	770-792	770-789
AtGLR2.1					578-597	573-595	577-595		614-631	632-654	608-627		642-658	825-847	637-661		829-848	-	824-843
AtGLR3.1					625-643	21-43	620-638			616-638	651-670		685-705	682-704	680-704		863-883	856-878	858-877
AtGLR3.4					621-639	612-634	616-634		654-670	646-663	647-666		681-699	678-700	676-700		863-883	858-880	858-877

## Sheet: Table S2
Table S2. Number of accession and nomenclature of GLRs from different species: Capsicum chinense (CcGLR), Solanum lycopersicum (SlGLR), Arabidopsis thaliana (AtGLR), Oryza sativa (OsGLR), Medicago truncatula (MtGLR), Pyrus bretschneideri (PbrGLR), Fragaria vesca (FveGLR), Prunus mume (PmuGLR), Prunus persica (PpeGLR), Saccharum spontaneum (SsGLR), Gossypium hirsutum (GhGLRs) and Zea mays (ZmGLR)
Gene	aa	Accession number
SlGLR1.1	914	BAL15046
SlGLR1.2	926	BAL15047
SlGLR2.1	966	BAL15048
SlGLR2.2	981	BAL15049
SlGLR2.3	963	BAL15050
SlGLR2.4	984	BAL15051
SlGLR2.5	952	BAL15052
SlGLR2.6	909	BAL15053
SlGLR3.1	867	BAL15054
SlGLR3.2	935	BAL15055
SlGLR3.3	809	BAL15056
SlGLR3.4	836	BAL15057
SlGLR3.5	959	BAL15058
AtGLR1.1	809	AT3G04110
AtGLR1.2	868	AT5G48400
AtGLR1.3	861	AT5G48410
AtGLR1.4	862	AT3G07520
AtGLR2.1	902	AT5G27100
AtGLR2.2	921	AT2G24720
AtGLR2.3	896	AT2G24710
AtGLR2.4	899	AT4G31710
AtGLR2.5	830	AT5G11210
AtGLR2.6	907	AT5G11180
AtGLR2.7	953	AT2G29120
AtGLR2.8	948	AT2G29110
AtGLR2.9	941	AT2G29100
AtGLR3.1	952	AT2G17260
AtGLR3.2	913	AT4G35290
AtGLR3.3	934	AT1G42540
AtGLR3.4	960	AT1G05200
AtGLR3.5	899	AT2G32390
AtGLR3.6	904	AT3G51480
AtGLR3.7	922	AT2G32400
OsGLR1.1	951	LOC_Os09g26160
OsGLR1.2	989	LOC_Os02g54640
OsGLR1.3	956	LOC_Os09g26144
OsGLR2.1	934	LOC_Os09g25960
OsGLR2.2	953	LOC_Os09g25980
OsGLR2.3	950	LOC_Os09g25990
OsGLR2.4	915	LOC_Os09g26000
OsGLR3.1	945	LOC_Os02g02540
OsGLR3.2	939	LOC_Os04g49570
OsGLR3.3	950	LOC_Os06g06130
OsGLR3.5	846	LOC_Os06g46670
OsGLR3.6	957	LOC_Os07g01310
OsGLR3.7	638	LOC_Os07g33790
OsGLR4.2	671	LOC_Os06g08890
OsGLR4.3	703	LOC_Os06g08900
OsGLR4.9	683	LOC_Os06g09130
PbrGLR1.1	742	Pbr040724.1
PbrGLR1.2	742	Pbr039474.1
PbrGLR1.3	851	Pbr033522.1
PbrGLR2.1	957	Pbr019949.1
PbrGLR2.2	942	Pbr036458.1
PbrGLR2.3	865	Pbr036459.1
PbrGLR2.4	951	Pbr019948.1
PbrGLR2.5	686	Pbr036457.1
PbrGLR2.6	992	Pbr036455.1
PbrGLR2.7	972	Pbr019946.4
PbrGLR2.8	777	Pbr036451.1
PbrGLR2.9	912	Pbr036450.1
PbrGLR2.10	890	Pbr038727.1
PbrGLR2.12	752	Pbr019845.1
PbrGLR2.13	946	Pbr019842.1
PbrGLR2.14	972	Pbr000481.1
PbrGLR2.15	979	Pbr019843.1
PbrGLR3.1	943	Pbr023968.1
PbrGLR3.2	943	Pbr033289.1
PbrGLR3.3	937	Pbr015081.1
PbrGLR3.4	960	Pbr018096.3
PbrGLR3.5	921	Pbr018094.1
PbrGLR3.6	934	Pbr037336.1
PbrGLR3.7	911	Pbr018095.1
PbrGLR3.8	926	Pbr037340.1
PbrGLR3.9	932	Pbr037341.1
PbrGLR3.10	968	Pbr011753.1
PbrGLR4.1	873	Pbr038248.1
PbrGLR4.2	873	Pbr038245.1
PbrGLR4.3	975	Pbr026738.1
PbrGLR4.4	861	Pbr019641.1
PbrGLR4.5	912	Pbr000443.1
PbrGLR4.6	829	Pbr000439.1
FveGLR1.1	902	mrna07476.1-v1.0-hybrid
FveGLR1.2	870	mrna07475.1-v1.0-hybrid
FveGLR1.3	847	mrna07468.1-v1.0-hybrid
FveGLR2.1	702	mrna25604.1-v1.0-hybrid
FveGLR2.2	650	mrna21273.1-v1.0-hybrid
FveGLR2.3	703	mrna25608.1-v1.0-hybrid
FveGLR2.4	671	mrna25613.1-v1.0-hybrid
FveGLR2.5	644	mrna03026.1-v1.0-hybrid
FveGLR2.6	697	mrna25614.1-v1.0-hybrid
FveGLR2.7	737	mrna26123.1-v1.0-hybrid
FveGLR2.8	627	mrna17834.1-v1.0-hybrid
FveGLR2.9	717	mrna08666.1-v1.0-hybrid
FveGLR2.10	716	mrna08662.1-v1.0-hybrid
FveGLR2.11	970	mrna02680.1-v1.0-hybrid
FveGLR2.12	718	mrna02681.1-v1.0-hybrid
FveGLR2.13	600	mrna03400.1-v1.0-hybrid
FveGLR2.14	716	mrna03314.1-v1.0-hybrid
FveGLR2.15	643	mrna03399.1-v1.0-hybrid
FveGLR2.16	641	mrna25605.1-v1.0-hybrid
FveGLR2.17	708	mrna08674.1-v1.0-hybrid
FveGLR2.18	578	mrna08673.1-v1.0-hybrid
FveGLR2.19	566	mrna08675.1-v1.0-hybrid
FveGLR2.20	574	mrna25615.1-v1.0-hybrid
FveGLR2.21	676	mrna08667.1-v1.0-hybrid
FveGLR2.22	619	mrna08664.1-v1.0-hybrid
FveGLR2.23	587	mrna08669.1-v1.0-hybrid
FveGLR3.1	877	mrna17332.1-v1.0-hybrid
FveGLR3.2	925	mrna31504.1-v1.0-hybrid
FveGLR4.1	904	mrna00166.1-v1.0-hybrid
FveGLR4.2	1019	mrna09108.1-v1.0-hybrid
FveGLR4.3	1105	mrna09106.1-v1.0-hybrid
FveGLR4.4	871	mrna28556.1-v1.0-hybrid
FveGLR4.5	900	mrna29797.1-v1.0-hybrid
FveGLR4.6	910	mrna10719.1-v1.0-hybrid
FveGLR4.7	845	mrna28558.1-v1.0-hybrid
FveGLR4.8	827	mrna29796.1-v1.0-hybrid
PmuGLR1.1	836	Pm030928
PmuGLR1.2	744	Pm017396
PmuGLR1.3	882	Pm017430
PmuGLR1.4	780	Pm031378
PmuGLR1.5	739	Pm030925
PmuGLR2.1	955	Pm005630
PmuGLR2.2	967	Pm005629
PmuGLR2.3	966	Pm005622
PmuGLR2.4	940	Pm005627
PmuGLR2.5	924	Pm005628
PmuGLR2.6	909	Pm005626
PmuGLR2.7	713	Pm031292
PmuGLR2.8	949	Pm005625
PmuGLR2.9	944	Pm005621
PmuGLR2.10	917	Pm005624
PmuGLR2.11	865	Pm022455
PmuGLR2.12	939	Pm005497
PmuGLR2.13	922	Pm005495
PmuGLR2.14	912	Pm008541
PmuGLR3.1	1278	Pm020680
PmuGLR3.2	946	Pm022937
PmuGLR3.3	945	Pm015185
PmuGLR3.4	1092	Pm026779
PmuGLR3.5	919	Pm015184
PmuGLR3.6	1128	Pm026778
PmuGLR3.7	724	Pm031114
PmuGLR4.1	850	Pm011362
PmuGLR4.2	819	Pm011356
PmuGLR4.3	878	Pm011354
PmuGLR4.4	808	Pm011358
PmuGLR4.5	893	Pm005285
PmuGLR4.6	946	Pm005286
PmuGLR4.7	917	Pm010115
PmuGLR4.8	939	Pm010111
PpeGLR1.1	884	ppa016169m
PpeGLR1.2	829	ppa024348m
PpeGLR1.3	655	ppa014655m
PpeGLR1.4	855	ppa016897m
PpeGLR1.5	797	ppa020480m
PpeGLR1.6	854	ppa025893m
PpeGLR2.1	936	ppa016908m
PpeGLR2.2	913	ppa017927m
PpeGLR2.3	680	ppa024352m
PpeGLR2.4	940	ppa022588m
PpeGLR2.5	986	ppa000839m
PpeGLR2.6	949	ppa019874m
PpeGLR2.7	932	ppa019950m
PpeGLR2.8	682	ppa020965m
PpeGLR2.9	971	ppa014659m
PpeGLR2.10	811	ppa014704m
PpeGLR2.11	913	ppa021995m
PpeGLR2.12	939	ppa019144m
PpeGLR2.13	990	ppa1027121m
PpeGLR2.14	889	ppa026853m
PpeGLR3.1	897	ppa021130m
PpeGLR3.2	864	ppa001283m
PpeGLR3.3	917	ppa001079m
PpeGLR3.4	912	ppa001093m
PpeGLR3.5	895	ppa022019m
PpeGLR3.6	813	ppa025247m
PpeGLR3.7	806	ppa014700m
PpeGLR3.8	901	ppa020695m
PpeGLR3.9	938	ppa023817m
PpeGLR3.10	923	ppa001054m
PpeGLR3.11	928	ppa001033m
PpeGLR3.12	938	ppa000995m
PpeGLR4.1	837	ppa017547m
PpeGLR4.2	813	ppa024563m
PpeGLR4.3	747	ppa001891m
PpeGLR4.4	820	ppa022623m
PpeGLR4.5	797	ppa020816m
PpeGLR4.6	674	ppa017457m
PpeGLR4.7	894	ppa001159m
PpeGLR4.8	843	ppa021128m
MtGLR3.6 (2)	739	Medtr8g073210.1
Glutamate receptor	983	Medtr5g024350.1
Kainate	1008	Medtr3g115910.1
MtGLR3.4	931	Medtr2g088450.1
MtGLR3.3 (1)	799	Medtr4g090390.1
MtGLR3.6 (3)	745	Medtr8g073490.1
MtGLR3.7	914	Medtr2g088430.1
MtGLR2.9 (1)	947	Medtr2g015290.1
MtGLR2.7 (4)	939	Medtr2g015280.1
Kainate (1)	635	Medtr2g015310.1
MtGLR2.7 (3)	1083	Medtr2g015270.1
MtGLR2.7 (2)	753	Medtr5g059900.1
MtGLR2.7 (1)	923	Medtr5g059920.1
MtGLR2.8 (1)	1057	Medtr3g105600.1
MtGLR2.8 (2)	990	Medtr3g105610.1
SsGLR1	974	Sspon.02G0014210-1T
SsGLR2.1a	911	Sspon.02G0014180-1A
SsGLR2.1d	633	Sspon.02G0014180-1P
SsGLR2.1b	912	Sspon.02G0014180-2C
SsGLR2.3	935	Sspon.02G0014300-2B
SsGLR2.4a	872	Sspon.02G0014310-1A
SsGLR2.4b	880	Sspon.02G0014310-2B
SsGLR2.4c	952	Sspon.02G0014310-4D
SsGLR2.5a	935	Sspon.02G0014320-1A
SsGLR2.5b	880	Sspon.02G0014320-1P
SsGLR2.6	820	Sspon.02G0014330-2B
SsGLR2.7d	817	Sspon.02G0037810-1B
SsGLR2.9a	913	Sspon.04G0001940-1P
SsGLR2.9b	931	Sspon.04G0001940-2C
SsGLR2.10a	986	Sspon.04G0011590-1A
SsGLR2.10b	982	Sspon.04G0011590-1P
SsGLR2.10c	990	Sspon.04G0011590-2C
SsGLR2.13	682	Sspon.08G0012600-1A
SsGLR3.1	1010	Sspon.02G0026450-1A
SsGLR3.2a	1058	Sspon.02G0026440-1P
SsGLR3.3	925	Sspon.02G0048030-2D
SsGLR3.4a	925	Sspon.04G0020340-1A
SsGLR3.4b	760	Sspon.04G0020340-2B
SsGLR3.6a	815	Sspon.08G0003600-1A
SsGLR3.6b	822	Sspon.08G0003600-3C
ZmGLR2.4	1000	Zm00001eb257370_T001
ZmGLR2.5	996	Zm00001eb257400_T001
ZmGLR3.1	931	Zm00001eb072720_T001
ZmGLR3.4	947	Zm00001eb225110_T001
ZmGLR3.6	920	Zm00001eb225150_T001
GhGLR1.2	847	Ghir_A07G021130
GhGLR1.3	792	Ghir_D07G009840
GhGLR1.4	862	Ghir_D07G021310
GhGLR1.5	776	Ghir_D07G021320
GhGLR2.1	979	Ghir_A07G003890
GhGLR2.2	851	Ghir_D04G008970
GhGLR2.3	914	Ghir_D04G015310
GhGLR2.4	915	Ghir_D07G003910
GhGLR3.1	947	Ghir_A02G019470
GhGLR3.2	851	Ghir_A05G018230
GhGLR3.3	885	Ghir_A12G001330
GhGLR3.5	905	Ghir_A13G006510
GhGLR3.7	921	Ghir_A13G009810
GhGLR3.9	909	Ghir_D05G018240
GhGLR3.10	810	Ghir_D12G001360
GhGLR3.12	810	Ghir_D13G005830
GhGLR3.14	921	Ghir_D13G009290
GhGLR4.2	566	Ghir_A02G017250
GhGLR4.3	900	Ghir_A05G016210
GhGLR4.5	904	Ghir_A10G002660
GhGLR4.6	972	Ghir_A10G002670
GhGLR4.7	889	Ghir_A10G002680
GhGLR4.8	641	Ghir_D03G002390
GhGLR4.9	818	Ghir_D05G016050
GhGLR4.10	740	Ghir_D05G020760
GhGLR4.11	904	Ghir_D10G003440
GhGLR4.12	932	Ghir_D10G003450
GhGLR4.13	897	Ghir_D10G003460
EcoliglnH	249	CAA32382
SynGluR0	398	BAA17851

## Sheet: Table S3
Table S3. Sequences of the primers used to amplify CcGLRs
Oligonucleotide	Sequence	Lenght (nt)	Tm (°C)	% G-C	Amplicon (pb)
CcGLR4.1-F	5’- CTACTGCCTTCTCCTTGTTTGTC– 3’	23	63	47.8	196
CcGLR4.1-R	5’ – TCAACAGCCATCTCCATTGC – 3’	20	66.2	50
CcGLR4.2-F	5’ –TGGGTAGAGAGTCAGCTTGGA – 3’	21	63.9	52.4	170
CcGLR4.2-R	5’ – CCGGAATATCTTTTGGAATTGACC– 3’	24	66.9	41.7
CcGLR4.3-F	5’-TCAGTTCATTCAGTGACTATCC– 3’	22	58.2	40.9	158
CcGLR4.3-R	5’-AAATACGAAGCCAAATCCG– 3’	19	61.4	42.1
CcGLR4.4-F	5’-CTTAGTAGCTCCGCATGCC– 3’	19	62.5	57.9	224
CcGLR4.4-R	5’-CAGCTGATGGAGAAGAGCAG– 3’	20	62.9	55
CcGLR2.1-F	5’-GTGCCGGTGAAGGATGATGA– 3’	20	68.4	55	165
CcGLR2.1-R	5’-TTGCTTGTGTTTGGGTCCTC– 3’	20	65	50
CcGLR2.2-F	5’-AAAATCCAGACGCCAGTGAG– 3’	20	64.2	50	165
CcGLR2.2-R	5’-TTCCAGGTTCTGTAGGAGGG– 3’	20	63	55
CcGLR2.3-F	5’-GGCCTTTTCCTCATAGCTGGT– 3’	21	65.3	52.4	199
CcGLR2.3-R	5’-TGCTTTCGTTGCCCTCAGAT– 3’	20	67	50
CcGLR2.4-F	5’-TAACAGCAGGTTCCGCTCTC– 3’	20	64.4	55	209
CcGLR2.4-R	5’-TGTTTCAGGGGAAGCTGCAA– 3’	20	68	50
CcGLR2.5-F	5’-CTAGGGTGAATGCGGGTCTT– 3’	20	65.1	55	155
CcGLR2.5-R	5’-TGCGGCATTAGGTGATGGTC– 3’	20	68.1	55
CcGLR2.6-F	5’-GTCATCGCTGTAGTTGCTGC– 3’	20	63.7	55	203
CcGLR2.6-R	5’-CGAGCTGAATCCTTCGTTGC– 3’	20	67.1	55
CcGLR2.7-F	5’-GGCAGCCTAATGGTCACAGT– 3’	20	64.1	55	230
CcGLR2.7-R	5’-ATATCCGGCCATCCTCCCTT– 3’	20	67.5	55
CcGLR2.8-F	5’-ACCATTGTCGGCCCAACCTA– 3’	20	68.5	55	121
CcGLR2.8-R	5’-TGTCTATCTCACCGGTCTCTGT– 3’	22	62.7	50
CcGLR2.9-F	5’-CAGAGATCTCTATCATCCGGAC– 3’	22	61.6	50	237
CcGLR2.9-R	5’-AGATGGATGGACAACTCCTG– 3’	20	61.6	50
CcGLR3.1-F	5’-ACTGTGAGAGACCTGGTGTTG– 3’	21	61.9	54.4	173
CcGLR3.1-R	5’-GACACTGCACTCAGAATCCTC– 3’	21	61.5	52.4
CcGLR3.2-F	5’-AGGATCCGTATATTGAAAACCG– 3’	22	62.6	40.9	163
CcGLR3.2-R	5’-CCTTTGTGAACTCCTGTCCTAC– 3’	22	61.5	50
CcGLR3.3-F	5’-AATGGTCAGAGTACTTCACGG– 3’	21	60.6	47.6	174
CcGLR3.3-R	5’-AACCTGTGATTCTCTCCACC– 3’	20	60.6	50
CcGLR3.5-F	5’-TGCCATTACTATCCCGACCC– 3’	20	65.7	55	198
CcGLR3.5-R	5’- GTATAACTCAGAACGGTCGATCC– 3’	23	62.5	47.8

## Sheet: Table S4
Table S4. Ortholog analysis of CcGLRs across various plant species
Species	CcGLR4.1	CcGLR4.2	CcGLR4.3	CcGLR4.4	CcGLR2.1	CcGLR2.2	CcGLR2.3	CcGLR2.4	CcGLR2.5	CcGLR2.6	CcGLR2.7	CcGLR2.8	CcGLR2.9	CcGLR3.1	CcGLR3.2	CcGLR3.3	CcGLR3.4	CcGLR3.5
Marchantia_polymorpha (https://www.ncbi.nlm.nih.gov/)																PTQ42648.1
Selaginella_moellendorffii (https://www.ncbi.nlm.nih.gov/)																EFJ24331.1
Amborella_trichopoda (https://www.ncbi.nlm.nih.gov/)		ERN13986.1								ERM95743.1					ERN19529.1	ERN17159.1		ERN17159.1
Cinnamomum_micranthum (https://www.ncbi.nlm.nih.gov/)		RWR89643.1								RWR75387.1				RWR85096.1	RWR85098.1	RWR78531.1		RWR78531.1
															RWR85099.1	RWR84581.1		RWR84581.1
															RWR85100.1	RWR85100.1		RWR92937.1
															RWR88424.1	RWR92937.1
															RWR93133.1
															RWR93416.1
Solanum_lycopersicum (http://bioinformatics.cau.edu.cn/TomAP/index.html)	Solyc04g078860.2	Solyc02g077290.1	Solyc04g078860.2	Solyc04g078860.2	Solyc06g063170.2	Solyc06g063170.2	Solyc06g063170.2	Solyc06g063170.2	Solyc06g063170.2	Solyc08g006500.2				Solyc07g052390.2	Solyc05g045650.2	Solyc02g082480.2	Solyc05g045650.2	Solyc02g082480.2
					Solyc06g063180.1	Solyc06g063180.1	Solyc06g063180.1	Solyc06g063180.1	Solyc06g063180.1						Solyc07g052400.2	Solyc04g082610.2		Solyc04g082610.2
					Solyc06g063190.2	Solyc06g063190.2	Solyc06g063190.2	Solyc06g063190.2	Solyc06g063190.2
					Solyc06g063200.1	Solyc06g063200.1	Solyc06g063200.1	Solyc06g063200.1	Solyc06g063200.1
					Solyc06g063210.2	Solyc06g063210.2	Solyc06g063210.2	Solyc06g063210.2	Solyc06g063210.2
Solanum_tuberosum (http://plants.ensembl.org/Solanum_tuberosum/Info/Index)	PGSC0003DMG400007968	PGSC0003DMG400010714	PGSC0003DMG400007968	PGSC0003DMG400007968	PGSC0003DMG401026519	PGSC0003DMG401026519	PGSC0003DMG401026519	PGSC0003DMG401026519	PGSC0003DMG401026519	PGSC0003DMG400026312		PGSC0003DMG400009185		PGSC0003DMG400025500	PGSC0003DMG400005267	PGSC0003DMG400009914	PGSC0003DMG400005267
		PGSC0003DMG400022954													PGSC0003DMG400025499			PGSC0003DMG400009914
Nicotiana_tabacum (https://www.ncbi.nlm.nih.gov/)	XP_016472326.1	XP_016468036.1	XP_016472326.1	XP_016472326.1	XP_016454935.1	XP_016454935.1	XP_016454935.1	XP_016454935.1	XP_016454935.1	XP_016445242.1	XP_016444430.1	XP_016444430.1	XP_016444430.1	XP_016433019.1	XP_016432721.1	XP_016433831.1	XP_016432721.1	XP_016433831.1
	XP_016506613.1	XP_016475688.1	XP_016506613.1	XP_016506613.1	XP_016474840.1	XP_016474840.1	XP_016474840.1	XP_016474840.1	XP_016474840.1	XP_016464132.1				XP_016433020.1	XP_016432722.1	XP_016433833.1	XP_016432722.1	XP_016433833.1
					XP_016474841.1	XP_016474841.1	XP_016474841.1	XP_016474841.1	XP_016474841.1	XP_016489939.1				XP_016487103.1	XP_016432723.1	XP_016433834.1	XP_016432723.1	XP_016433834.1
					XP_016479175.1	XP_016479175.1	XP_016479175.1	XP_016479175.1	XP_016479175.1	XP_016489940.1				XP_016487104.1	XP_016432724.1	XP_016479927.1	XP_016432724.1	XP_016456027.1
					XP_016479177.1	XP_016479177.1	XP_016479177.1	XP_016479177.1	XP_016479177.1	XP_016489941.1					XP_016432725.1	XP_016479928.1	XP_016433021.1	XP_016479927.1
					XP_016493185.1	XP_016493185.1	XP_016493185.1	XP_016493185.1	XP_016493185.1	XP_016503424.1					XP_016433021.1	XP_016502595.1	XP_016433022.1	XP_016479928.1
										XP_016512986.1					XP_016433022.1	XP_016502603.1	XP_016469271.1	XP_016502595.1
															XP_016433023.1		XP_016482578.1	XP_016502603.1
															XP_016469271.1
															XP_016482578.1
Vitis_vinifera (https://www.ncbi.nlm.nih.gov/)		CBI30649.3	CBI20225.3							CBI23992.3				CBI28942.3	CBI28943.3	CBI21566.3		CBI21566.3
																CBI37733.3		CBI37733.3
																CBI40741.3		CBI40741.3
Arabidopsis_thaliana (https://www.ncbi.nlm.nih.gov/)										AT2G29110				AT2G32400	AT1G05200	AT1G42540		AT1G42540
															AT2G32390			AT3G51480
Gossypium_hirsutum (https://www.cottongen.org/)		Ghir_D10G003450.1		Ghir_D05G020760.1						Ghir_A07G003890.1				Ghir_A13G009810.1	Ghir_A12G016770.1	Ghir_A02G019470.1		Ghir_A02G019470.1
														Ghir_D13G009290.1	Ghir_A12G016770.2	Ghir_A02G019470.2		Ghir_A02G019470.2
															Ghir_A12G016770.3	Ghir_A02G019470.7		Ghir_A02G019470.3
															Ghir_A12G016770.4	Ghir_A05G018230.1		Ghir_A02G019470.4
															Ghir_A12G016770.5	Ghir_A05G018230.5		Ghir_A02G019470.5
															Ghir_A12G016770.6	Ghir_A05G018230.7		Ghir_A02G019470.7
															Ghir_A12G016770.7	Ghir_A05G018230.8		Ghir_D05G018240.1
															Ghir_A13G009800.1	Ghir_A12G001330.4		Ghir_D05G018240.3
															Ghir_A13G009800.2	Ghir_A12G001330.5
															Ghir_A13G009800.3	Ghir_A12G001330.6
															Ghir_D12G017030.1	Ghir_A12G001330.7
															Ghir_D12G017030.2	Ghir_A13G006510.1
															Ghir_D12G017030.3	Ghir_D05G018240.1
															Ghir_D12G017030.4	Ghir_D05G018240.2
															Ghir_D13G009280.1	Ghir_D05G018240.3
															Ghir_D13G009280.10
															Ghir_D13G009280.12
															Ghir_D13G009280.13
															Ghir_D13G009280.15
															Ghir_D13G009280.2
															Ghir_D13G009280.4
Fragaria_vesca (https://www.rosaceae.org/search/features)		mrna10719.1-v1.0-hybrid		mrna09108.1-v1.0-hybrid						mrna08666.1-v1.0-hybrid			mrna07476.1-v1.0-hybrid	mrna23938.1-v1.0-hybrid	mrna23938.1-v1.0-hybrid	mrna13028.1-v1.0-hybrid		mrna13028.1-v1.0-hybrid
																mrna31504.1-v1.0-hybrid		mrna31504.1-v1.0-hybrid
Pyrus_bretschneideri (http://www.plantgdb.org/MtGDB/)		XP_009346968.2		XP_048436857.1						XP_009359058.2				XP_009353277.2	XP_018502306.2	XP_009359616.2		XP_009359611.2
														XP_048435099.1	XP_048434097.1	XP_009359617.2		XP_009359616.2
															XP_048434098.1	XP_009369789.1		XP_009359617.2
																XP_009369790.1		XP_009359749.3
																XP_009369792.1		XP_009369789.1
																XP_009372603.2		XP_009369790.1
																XP_048443978.1		XP_009369792.1
																XP_048443981.1		XP_009372603.2
																XP_048443991.1		XP_048443978.1
																		XP_048443981.1
																		XP_048443991.1
Prunus_mume (https://www.ncbi.nlm.nih.gov/)		XP_008225189.1		XP_008220344.1						XP_016647455.1				XP_008230072.1	XP_008230074.1	XP_008235912.1		XP_008237957.1
															XP_016649448.1	XP_008237957.1		XP_008241916.1
															XP_016649449.1	XP_008241916.1		XP_008241917.1
																XP_008241917.1		XP_008241918.1
																XP_008241918.1		XP_008241922.1
																XP_016651759.1		XP_008241923.1
																		XP_008241924.2
																		XP_016651759.1
Prunus_persica (https://www.rosaceae.org/search/features)		PRUPE_4G056600		PRUPE_1G434800						PRUPE_1G399600				PRUPE_3G217800	PRUPE_3G217900	PRUPE_5G008300		PRUPE_7G106900
																PRUPE_7G106900		PRUPE_7G184200
																PRUPE_7G184200		PRUPE_7G184600
																PRUPE_7G184600		PRUPE_7G223100
																PRUPE_7G223100
																PRUPE_8G180400
Medicago_truncatula (http://www.plantgdb.org/MtGDB/)		MTR_4g087925	MTR_5g059920							MTR_3g105610				MTR_2g088430	MTR_2g088450	MTR_3g115910		MTR_3g115910
																MTR_8g073210		MTR_5g024350
																		MTR_8g073210
Nelumbo_nucifera (https://www.ncbi.nlm.nih.gov/)		XP_010279203.1				XP_010259753.1				XP_019051431.1				XP_010276020.1	XP_010267709.1	XP_010266230.1		XP_010266230.1
														XP_010276021.1	XP_010276016.1	XP_010266231.1		XP_010266231.1
														XP_010276022.1	XP_010276017.1	XP_010266233.1		XP_010266233.1
														XP_010276024.1	XP_019055573.1	XP_010266234.1		XP_010266234.1
															XP_019055574.1	XP_010266236.1		XP_010266236.1
																XP_010266237.1		XP_010266237.1
																XP_010266238.1		XP_010266238.1
																XP_010270513.1		XP_010270513.1
																XP_010276016.1		XP_010276016.1
																XP_010276017.1		XP_010276017.1
																XP_019054358.1		XP_019054358.1
																XP_019054360.1		XP_019054360.1
																XP_019054892.1		XP_019055573.1
																XP_019055573.1		XP_019055574.1
																XP_019055574.1
Aquilegia_coerulea (https://www.ncbi.nlm.nih.gov/)		PIA57964.1		PIA30588.1		PIA37057.1								PIA27509.1	PIA27510.1	PIA27510.1	PIA27512.1	PIA46687.1
															PIA27511.1	PIA27513.1		PIA46688.1
															PIA27513.1	PIA46686.1		PIA46692.1
															PIA27514.1	PIA46687.1
																PIA46688.1
																PIA46690.1
																PIA46691.1
																PIA46692.1
Oryza_sativa (http://rice.uga.edu/)						Os09g0429500									Os06g0680500	Os02g0117500
Hordeum_vulgare (https://www.ncbi.nlm.nih.gov/) (https://phytozome-next.jgi.doe.gov/)						HORVU5Hr1G063500				KAE8806543.1					KAE8773666.1	HORVU2Hr1G104920	HORVU2Hr1G045730
																KAE8804214.1
Brachypodium_distachyon (https://www.ncbi.nlm.nih.gov/)										BRADI_4g30810v3						BRADI_5g19560v3
Saccharum_spontaneum (https://plants.ensembl.org/index.html)						Sspon.02G0014300-2B									Sspon.02G0048030-2D
Zea_mays (https://plants.ensembl.org/index.html)						Zm00001d020563				Zm00001d018332					Zm00001d014451	Zm00001d002532
Dendrobium_nobile (https://www.ncbi.nlm.nih.gov/)										KAI0511173.1				KAI0495185.1	KAI0529678.1	KAI0528776.1		KAI0528776.1
																KAI0528778.1		KAI0528778.1
Spirodela_intermedia (https://www.ncbi.nlm.nih.gov/)										CAA7409136.1				CAA7394438.1	CAA7405625.1	CAA7410683.1
Cycas_panzhihuaensis (https://db.cngb.org/codeplot/datasets/PwRftGHfPs5qG3gE)										CYCAS_006223								CYCAS_008738
Adiantum_capillus (https://www.ncbi.nlm.nih.gov/)																KAI5055037.1
Physcomitrella_patens (https://www.ncbi.nlm.nih.gov/)																		PHYPA_015858

## Sheet: Table S5
Table S5. Identification Document in AlphaFold for each CcGLR
CcGLR	ID AlphaFold
CcGLR4.1	A0A2G3CQ01
CcGLR4.2	A0A2G3D5L4
CcGLR4.4	A0A2G3CQ03
CcGLR2.2	A0A2G3C8F1
CcGLR2.5	A0A2G3C8A3
CcGLR2.6	A0A2G3BQP6
CcGLR2.9	A0A2G3D1I2
CcGLR3.2	A0A2G3C0I5
CcGLR3.3	A0A2G3CQU7
CcGLR3.5	A0A2G3D788

## Sheet: Table S6
Table S6. Proteins used as reference for protein-protein interaction analysis
Protein	Reference protein	Length (aa)	Name	Organism	Identity (%)	Bitscore
CcGLR4.1	A0A1U8GBR4	845	Glutamate receptor 2.9 isoform X1	Capsicum annuum	96.2	1569.7
CcGLR4.2	A0A2G3D5L4	928	Glutamate receptor 2.9 isoform X1	Capsicum chinense	100	1840.5
CcGLR4.3	A0A2G2Y0D3	877	Glutamate receptor 2.7-like	Capsicum annuum	100	1762.7
CcGLR4.4	A0A1U8GHJ3	901	Glutamate receptor	Capsicum annuum	99.1	1753
CcGLR2.1	LOC104220133	965	Glutamate receptor 2.8-like	Nicotiana sylvestris	82.5	1538.1
CcGLR2.2	LOC104220133	965	Glutamate receptor 2.8-like	Nicotiana sylvestris	82.4	1580.8
CcGLR2.3	XP_009590939.1	977	Glutamate receptor 2.8-like	Nicotiana tomentosiformis	81	1539.6
CcGLR2.4	Solyc06g063200.1.1	977	Glutamate receptor 2.9	Solanum lycopersicum	79.9	1515
CcGLR2.5	PGSC0003DMT400068186	933	Glutamate receptor 2.8-like	Solanum tuberosum	80.2	1454.5
CcGLR2.6	A0A2G3BQP6	913	Glutamate receptor	Capsicum chinense	100	1812.7
CcGLR2.7	A0A2G3D1C7	1112	PBPe domain-containing protein	Capsicum chinense	100	2228
CcGLR2.8	A0A2G3D1C8	971	Glutamate receptor	Capsicum chinense	100	1921.7
CcGLR2.9	A0A2G3D1I2	915	Glutamate receptor	Capsicum chinense	100	1820.8
CcGLR3.1	A0A2G3C0E7	907	Glutamate receptor	Capsicum chinense	100	1805
CcGLR3.2	A0A2G3C0I5	943	Glutamate receptor	Capsicum chinense	100	1887.1
CcGLR3.3	A0A2G3CQU7	945	Glutamate receptor	Capsicum chinense	100	1875.9
CcGLR3.5	A0A1U8FV95	936	Glutamate receptor	Capsicum annuum	100	1860.9

## Sheet: Table S7
Table S7. Accession numbers and associated protein names. The accession numbers correspond to the unique identifications of the proteins, while the protein names indicate their specific designation.
Accession number	Protein Name
A0A2G3B0C0	14-3-3 protein
A0A2G3CNZ2	14-3-3 protein (2)
A0A2G3D340	14-3-3-like (3)
A0A2G3CE77	Calcium-dependent protein kinase
A0A2G3BWA2	Glutamate receptor (C. chinense)
GB1	Guanine nucleotide-binding protein (1)
Solyc01g109560.2.1	Guanine nucleotide-binding protein (2)
LOC104246719	Guanine nucleotide-binding protein (3)
LOC104228583	Guanine nucleotide-binding protein (4)
XP_009623672.1	Guanylate kinase (1)
LOC104214115	Guanylate kinase (2)
Solyc11g005900.1.1	Guanylate kinase (3)
LOC104216467	Guanylate kinase 2-like (1)
XP_009616174.1	Guanylate kinase 2-like (2)
LOC104224515	Kinesin-like calmodulin-binding protein (1)
XP_009606158.1	Kinesin-like calmodulin-binding protein (2)
Solyc02g068340.2.1	Kinesin-like protein
A0A2G3BE56	MLO-like protein
A0A2G3BX92	Nuclear pore complex protein
A0A2G2XW54	PBPe domain-containing protein
A0A2G3D887	Plastidic glucose transporter (1)
A0A2G3D8D4	Plastidic glucose transporter (2)
PGSC0003DMT400063334	Presenilin (3)
PGSC0003DMT400072494	Presenilin (4)
PGSC0003DMT400025178	Probable calcium-binding protein cml25 (1)
PGSC0003DMT400075801	Probable calcium-binding protein cml25 (2)
XP_009604581.1	Protein cornichon homolog (1)
XP_009589304.1	Protein cornichon homolog (2)
XP_009604924.1	Protein cornichon homolog (3)
XP_009607364.1	Protein cornichon homolog (4)
XP_009623588.1	Protein cornichon homolog
LOC104219342	Transcription factor HY5 (1)
